# Supplementary material for: Prompt Framing Modulates Safety in Shoulder and Elbow Red-Flag Vignettes: A Large Language Model Study
Source: Diagnostics (Basel). 2026 May 8;16(10):1439. doi: 10.3390/diagnostics16101439 (PMC13205240; doi:10.3390/diagnostics16101439)
Supplement: Supplementary file 1 [file diagnostics-16-01439-s001.zip]

Archive with 17 entries (16 files):
- Supplementary Materials/
- Supplementary Materials/.DS_Store
- __MACOSX/Supplementary Materials/._.DS_Store
- Supplementary Materials/Supplementary File S3. Paired-vignette stability structure.docx
- __MACOSX/Supplementary Materials/._Supplementary File S3. Paired-vignette stability structure.docx
- Supplementary Materials/Supplementary File S4. Detailed breakdown of unstable paired cases.docx
- __MACOSX/Supplementary Materials/._Supplementary File S4. Detailed breakdown of unstable paired cases.docx
- Supplementary Materials/Supplementary Table S1.docx
- __MACOSX/Supplementary Materials/._Supplementary Table S1.docx
- Supplementary Materials/~$pplementary File S2. Prompt templates.docx
- __MACOSX/Supplementary Materials/._~$pplementary File S2. Prompt templates.docx
- Supplementary Materials/Supplementary File S1. Full set of fictional clinical vignettes used for model evaluation.docx
- __MACOSX/Supplementary Materials/._Supplementary File S1. Full set of fictional clinical vignettes used for model evaluation.docx
- Supplementary Materials/~$pplementary File S1. Full vignette set.docx
- __MACOSX/Supplementary Materials/._~$pplementary File S1. Full vignette set.docx
- Supplementary Materials/Supplementary File S2. Standardized Prompt Templates.docx
- __MACOSX/Supplementary Materials/._Supplementary File S2. Standardized Prompt Templates.docx
